# Supplementary material for: Optimized Ebselen-Based Inhibitors of Bacterial Ureases with Nontypical Mode of Action
Source: J Med Chem. 2023 Jan 20;66(3):2054–63. doi: 10.1021/acs.jmedchem.2c01799 (PMC9923736; doi:10.1021/acs.jmedchem.2c01799)
Supplement: Supplementary file 2 — jm2c01799_si_002.csv [file jm2c01799_si_002.csv]

Compound	SMILES	Ki
30	Cc1ccccc1n3[se]c2ccccc2c3=O	3.56 ± 0.32
31	O=c2c1ccccc1[se]n2c3ccccc3F	0.974 ± 0.089
32	O=c2c1ccccc1[se]n2c3ccccc3Cl	13.7 ± 0.96
33	O=c2c1ccccc1[se]n2c3ccccc3Br	6.79 ± 0.53
34	O=c2c1ccccc1[se]n2c3ccccc3O	1.42 ± 0.14
35	COc1ccccc1n3[se]c2ccccc2c3=O	5.36 ± 0.43
36	O=c2c1ccccc1[se]n2c3cccc(F)c3	1.89 ± 0.16
37	COc3cccc(n2[se]c1ccccc1c2=O)c3	1.07 ± 0.080
38	Cc3ccc(n2[se]c1ccccc1c2=O)cc3	4.04 ± 0.32
39	O=c2c1ccccc1[se]n2c3ccc(F)cc3	24.1 ± 2.6
40	O=c2c1ccccc1[se]n2c3ccc(C(F)(F)F)cc3	0.0363 ± 0.0039
41	COc3ccc(n2[se]c1ccccc1c2=O)cc3	44.0 ± 4.2
42	CCCCOc3ccc(n2[se]c1ccccc1c2=O)cc3	1.78 ± 0.18
43	COc3ccc(n2[se]c1ccccc1c2=O)c(C)c3	7.30 ± 0.56
44	O=c2c1ccccc1[se]n2c3ccc(F)cc3F	0.0167 ± 0.0017
45	O=c2c1ccccc1[se]n2c3ccc(Cl)cc3F	0.00526 ± 0.00041
46	Cc3ccc(n2[se]c1ccccc1c2=O)c(Cl)c3	3.26 ± 0.23
47	O=c2c1ccccc1[se]n2c3ccc(F)cc3Cl	0.00580 ± 0.00040
48	Cc1ccc(Cl)cc1n3[se]c2ccccc2c3=O	75.2 ± 6.2
49	O=c2c1ccccc1[se]n2c3cc(Cl)ccc3F	0.0135 ± 0.0014
50	Cc3ccc(Cl)c(n2[se]c1ccccc1c2=O)c3	1.63 ± 0.13
51	O=c2c1ccccc1[se]n2c3cc(Cl)ccc3Cl	0.00885 ± 0.00067
52	COc1ccc(C)cc1n3[se]c2ccccc2c3=O	7.11 ± 0.56
53	COc1ccc(Cl)cc1n3[se]c2ccccc2c3=O	1.63 ± 0.12
54	Cc3cc(n2[se]c1ccccc1c2=O)ccc3Cl	2.45 ± 0.16
